# Supplementary material for: Proanthocyanidins in seed coat tegmen and endospermic cap inhibit seed germination in Sapium sebiferum
Source: PeerJ. 2018 Apr 26;6:e4690. doi: 10.7717/peerj.4690 (PMC5924686; doi:10.7717/peerj.4690)
Supplement: Supplemental Information 8 — PAS (%), PAs (%) content in seed coat after H2SO4 scarification. PAs (%) content was calculated by comparing with the absorbance of pure proanthocyanidins. [file peerj-06-4690-s008.xlsx]

## Sheet: MCACIDPAS
Effect of sulfuric acid on PAs degradation in S. sebiferum seed coat
Incubation time (minutes)	PAs (%)
0	32.265
0	28.969
0	31.69
10	18.981
10	18.982
10	15.985
20	10.88
20	10.2989
20	11.788
30	10.989
30	8.791
30	10.199
40	10.99
40	8.991
40	9.99
50	5.0994
50	6.992
50	5.9
60	5.02
60	6.1
60	3.8
