# Supplementary material for: Proanthocyanidins in seed coat tegmen and endospermic cap inhibit seed germination in Sapium sebiferum
Source: PeerJ. 2018 Apr 26;6:e4690. doi: 10.7717/peerj.4690 (PMC5924686; doi:10.7717/peerj.4690)
Supplement: Supplemental Information 10 — Seed coat layers were separated into testa and tegmen, and were ground by a mortar and a pestle in the flow of liquid nitrogen. SCE was prepared as described in the main manuscript. Thirty milligrams of each sample was taken for vanillin assay. Data were collected was taken by comparing the absorbance of samples with a standard curve of pure proanthocyanidins. [file peerj-06-4690-s010.xlsx]

## Sheet: Sheet1
Proanthocynidins (PAs) content (%) in testa, tegmen and seed coat extract ( including testa and tegmen both)
Sample	PAs(%)
Testa	5.2
Testa	0.8
Testa	3
Tegmen	70.4
Tegmen	59.6
Tegmen	65
SCE	33.1
SCE	26.9
SCE	30
