# Supplementary material for: Proanthocyanidins in seed coat tegmen and endospermic cap inhibit seed germination in Sapium sebiferum
Source: PeerJ. 2018 Apr 26;6:e4690. doi: 10.7717/peerj.4690 (PMC5924686; doi:10.7717/peerj.4690)
Supplement: Supplemental Information 12 — IDS, imbibition days. Data shows the Δ Ct value f each gene. The Δ Ct value was calculated by subtracting Ct value of the reference gene SsACTIN from the Ct value of each gene. [file peerj-06-4690-s012.xlsx]

## Sheet: Sheet1
Impact of seed coat extract (SCE) and proanthocyanidins (PAs) on expression level of the key genes involve in seed germination
Treatment	IDS	Ssrgl2	Ssnlp8	Ssnced6	Ssgai	Ssga3ox1	Ssga2ox	Ssdog1	Sscyp707A2	SsCIPK23	Ssabi3	Ssmpk6
Control	3days	4.42	7.8	3.95067	5.91	8.01333	5.91667	6.01667	7.14333	8.90333	6.46333	7.78333
Control	3days	5.05	8.75	3.19007	5.36	7.96333	5.26667	5.96667	7.09333	9.75333	6.41333	8.73333
Control	3days	5.63	6.7	4.55067	6.31	7.91333	6.41667	5.16667	8.04333	8.10333	6.36333	9.68333
Control	6days	1.94667	7.49667	2.96667	3.26667	6.97	3.33	1.84	8.28667	6.73333	2.83333	11.8933
Control	6days	2.09667	7.44667	2.41667	3.41667	7.12	3.58	1.79	8.33667	6.83333	2.78333	10.8433
Control	6days	2.39667	6.54667	2.16667	3.51667	5.92	4.38	1.89	7.63667	6.28333	2.88333	9.94333
PAs	3days	7.95333	5.33333	7.51667	8.16667	6.9	6.52667	7.124	7.36	6.76667	6.76667	7.15333
PAs	3days	6.20333	6.28333	6.46667	7.96667	5.05	6.07667	7.912	7.51	6.21667	5.72267	8.10333
PAs	3days	7.05333	4.23333	8.41667	6.41667	7.5	5.42667	8.414	6.916	6.16667	6.17667	6.05333
PAs	6days	4.00333	5.04667	5.99667	5.26333	5.07333	5.89333	5.73667	4.70333	6.189	5.55333	6.67
PAs	6days	4.90333	4.94667	4.09667	5.63333	6.47333	4.49333	5.63667	4.90333	5.9	6.45333	5.57
PAs	6days	3.95333	3.99667	4.94667	4.21333	5.82333	4.84333	5.68667	4.35333	5.54	5.03333	6.42
SCE	3days	6.53667	5.53333	7.12	7.23333	4.91667	5.15	7.66	6.81333	6.51	6.73333	7.55
SCE	3days	5.58667	6.58333	6.17	6.83333	5.96667	6.5	8.41	5.26333	6.36	5.53333	8.03
SCE	3days	4.63667	4.63333	7.22	6.33333	6.01667	5.95	7.16	6.91333	7.01	6.08333	7.08
SCE	6days	4.08333	3.64	4.31667	5.43667	6.24	3.43333	4.72567	4.42667	4.53333	6.3	6.7
SCE	6days	4.13333	4.69	4.36667	4.48667	5.29	3.79333	4.36067	4.17667	4.93333	6.198	5.52
SCE	6days	5.03333	5.59	5.26667	5.38667	5.09	4.69333	5.85067	4.97667	4.93333	5.6	6.42
