# Supplementary material for: Proanthocyanidins in seed coat tegmen and endospermic cap inhibit seed germination in Sapium sebiferum
Source: PeerJ. 2018 Apr 26;6:e4690. doi: 10.7717/peerj.4690 (PMC5924686; doi:10.7717/peerj.4690)
Supplement: Supplemental Information 14 — MS, mechanical scarification. CS, sulfuric acid scarification. IT, intact seed. Twently seeds of every treatment were sown in each 10×10 cm pot with 3 replicates. Data were collected after one month of seed sowing. [file peerj-06-4690-s014.csv]

Seed germination of intact seed, mechanical and sulfuric acid?scarified?seeds
Treatment	Germination (%)
MS	20
MS	30
MS	10
CS	70
CS	65
CS	70
IT	2.5
IT	2
IT	1.5
